# Supplementary material for: Association of Nut Consumption with Risk of Stroke and Cardiovascular Disease: The Million Veteran Program
Source: Nutrients. 2021 Aug 30;13(9):3031. doi: 10.3390/nu13093031 (PMC8472092; doi:10.3390/nu13093031)
Supplement: Supplementary file 1 [file nutrients-13-03031-s001.zip]

Archive with 1 entries (1 files):
- nutrients-1326549-supplementary.pdf
